# Supplementary material for: Magnetoencephalographic evaluation of repaired lip sensation in patients with cleft lip
Source: PLoS One. 2022 Sep 22;17(9):e0274405. doi: 10.1371/journal.pone.0274405 (PMC9498931; doi:10.1371/journal.pone.0274405)
Supplement: S1 File — (XLSX) [file pone.0274405.s001.xlsx]

## Sheet: latency
	UCL group								control group
		U-non-cleft side	U-center		U-cleft side	L-left side	L-right side			U-left and right side		U-center		L-left side	L-right side
			left hemisphere	right hemisphere						left side	right side	left hemisphere	right hemisphere
	ave.	59.9545	60.4118		60.091	55.4444	56.625		Ave.	53.6892		54.5		54.3056	54.6429
	σ	4.826	4.59935		3.175	6.75543	4.12121		σ	3.891		4.05175		4.88233	5.11334
	Max	69.5	70		66	65.5	62		Max	61		63		62.5	66
	0.75	62	63.5		61.5	60	58.625		0.75	56.5		55.75		58.375	55.5
	Median	61	60.5		61	58.5	57		Median	54.5		53.5		54.75	54.5
	0.25	57.75	58		57.25	48	55		0.25	50.5		51.875		50.125	51
	Min	50.5	51.5		56	45	48.5		Min	46.5		48		46	47
	1	54	62	64.5	61	55	55.5		1		55.5				53.5
	2	50.5	60	58	61	61	57		2	57.5		52.5		60	64
	3	62		60	59	48	48.5		3	58.5				55.5	52
	4	61.5	63.5	60.5	57.5	65.5	57.5		4		56
	5			62	57	60	62		5	61				50.5	66
	6	62		51.5	61.5	47			6					50
	7	69.5			66				7			53.5		54	54.5
	8	60	53	58	56	59	53.5		8			60			54
	9	61		62.5	61.5		57		9			51.5
	10								10	52.5	53.5		54.5	46	47
	11								11	47	51.5	55	54	59.5	55
	12		60						12	49	48		55		55
	13	56	53		56	58.5			13	52.5	55		63
	14	63.5	65			45			14	58	54	53.5		61
	15	59.5	63.5	70	64.5		62		15			58
									16	46.5	59	51	52.5	51.5	55
									17		47			56.5
									18			59
									19	57	54.5	62	48	62.5	49.5
									20	48.5	58	53			51
									21	54.5	50.5	52	51.5	47.5	55.5
									22	52		52.5			47.5
									23	50.5					49
									24	54	50.5	50		49	49
									25					51.5	55.5
									26	56	48		49	56.5	59
									27	61	55.5	55	62	49.5	53
									28		56.5				61
									29	56.5	55			58	61.5
									30	51.5	54.5			58.5

## Sheet: intensity
	UCL group								control group
		U-non-cleft side	U-center		U-cleft side	L-left side	L-right side			U-left and right side		U-center		U-left side	L-right side
			left hemisphere	right hemisphere						left side	right side	left hemisphere	right hemisphere
	ave.	15.7736	10.9358		15.7232	14.0008	12.6387		Ave.	18.4313		14.2408		17.8261	19.2632
	σ	14.8359	5.33165		6.00404	3.98874	5.04725		σ	9.99346		6.0714		7.40941	8.61601
	Max	61.667	21.335		29.227	22.832	23.665		Max	45.409		32.476		35.381	43.072
	0.75	14.377	14.208		18.8705	16.105	14.947		0.75	23.754		17.2312		21.574	21.829
	Median	10.454	10.667		13.61	13.615	11.4375		Median	15.285		13.731		17.862	18.057
	0.25	9.3065	6.441		11.4735	10.79	9.6165		0.25	11.165		10.8925		12.9425	13.996
	Min	6.832	3.369		8.207	9.002	6.442		Min	3.545		5.03		4.373	6.428
	1	10.454	14.362	6.036	29.227	22.832	7.815		1		10.507				13.996
	2	9.76	4.035	6.441	11.131	13.615	11.203		2	10.477		12.583		23.25	14.882
	3	9.608		21.335	20.142	16.553	15.25		3	9.107				17.382	21.783
	4	6.832	7.085	5.23	11.816	9.877	14.846		4		6.554
	5			3.369	10.21	14.486			5	12.322				10.646	11.921
	6	7.065		11.702	8.207	9.002	11.672		6					11.352
	7	9.005			17.599				7			8.428		12.47	6.428
	8	15.012	11.43	18.765	13.61	10.79	23.665		8			13.181			8.383
	9	13.534		12.549	15.33		10.217		9			15.343
	10								10	10.502	12.614		13.5	27.907	15.869
	11								11	45.409	14.567	5.377	14.7	18.68	21.665
	12		9.314			16.105			12	22.329	13.682		12.353		20.458
	13	16.831	20.193		23.052	12.747			13	3.545	19.752		10.96
	14	13.742	10.667						14	15.985	22.915	7.556		14.36
	15	61.667	14.208	9.187	12.631		6.442		15			15.098
									16	23.754	17.835	32.476	17.139	26.718	43.072
									17		6.834			18.582
									18			5.341
									19	15.285	18.999	12.575	17.86	18.028	10.293
									20	17.021	6.981	16.246			14.244
									21	27.109	17.527	19.894	13.962	35.381	26.915
									22	31.81		20.191			10.784
									23	25.559					32.229
									24	29.097	38.71	17.508		19.339	18.057
									25					4.373	20.624
									26	27.611	31.796	10.69	5.03	17.696	23.468
									27	14.468	41.308		23.788	15.816	21.829
									28		8.17				16.402
									29	14.393	11.165			6.571	31.225
									30	15.022	11.236			22.319

## Sheet: tactile stimulation threshold
	UCL group							control group
		U-non-cleft side	U-center	U-cleft side	L-left side	L-right side			U-left and right side		U-center	U-left side	L-right side
	ave.	0.0177333	0.0154667	0.0199333	0.014	0.0213333			left side	right side
	σ	0.0086476	0.00552742	0.0114172	0.00627922	0.0234297		Ave.	0.0178966		0.0179655	0.0197931	0.0187931
	Max	0.03	0.02	0.055	0.02	0.104		σ	0.0123255		0.010805	0.0100014	0.0107716
	0.75	0.02	0.02	0.02	0.02	0.02		Max	0.055		0.055	0.045	0.055
	Median	0.02	0.02	0.02	0.014	0.02		0.75	0.02		0.02	0.02	0.02
	0.25	0.008	0.011	0.014	0.008	0.013		Median	0.02		0.02	0.02	0.02
	Min	0.006	0.006	0.006	0.006	0.006		0.25	0.0065		0.012	0.014	0.014
	1	0.008	0.014	0.02	0.02	0.02		Min	0.006		0.006	0.006	0.005
	2	0.006	0.006	0.006	0.006	0.006		1
	3	0.006	0.02	0.006	0.006	0.104		2	0.03	0.03	0.02	0.02	0.055
	4	0.02	0.02	0.02	0.006	0.012		3	0.006	0.006	0.006	0.006	0.006
	5	0.008	0.008	0.02	0.008	0.014		4	0.02	0.02	0.02	0.02	0.02
	6	0.008	0.014	0.014	0.008	0.008		5	0.012	0.012	0.012	0.012	0.012
	7	0.02	0.02	0.055	0.02	0.014		6	0.006	0.006	0.02	0.02	0.02
	8	0.02	0.014	0.014	0.02	0.02		7	0.006	0.006	0.006	0.006	0.006
	9	0.02	0.02	0.02	0.014	0.014		8	0.02	0.055	0.03	0.02	0.02
	10	0.02	0.02	0.03	0.02	0.02		9	0.006	0.006	0.006	0.006	0.006
	11	0.03	0.02	0.02	0.02	0.02		10	0.006	0.006	0.006	0.006	0.006
	12	0.03	0.02	0.014	0.02	0.02		11	0.02	0.02	0.02	0.03	0.02
	13	0.03	0.008	0.02	0.014	0.02		12	0.014	0.014	0.014	0.014	0.014
	14	0.02	0.02	0.02	0.008	0.008		13	0.014	0.014	0.02	0.02	0.02
	15	0.02	0.008	0.02	0.02	0.02		14	0.02	0.02	0.055	0.02	0.02
								15	0.03	0.03	0.04	0.03	0.03
								16	0.006	0.006	0.006	0.014	0.006
								17	0.02	0.02	0.02	0.02	0.02
								18	0.008	0.02	0.014	0.03	0.014
								19	0.006	0.006	0.014	0.02	0.02
								20	0.014	0.02	0.014	0.02	0.02
								21	0.04	0.02	0.02	0.02	0.02
								22	0.02	0.02	0.02	0.02	0.02
								23	0.02	0.02	0.02	0.02	0.02
								24	0.014	0.006	0.006	0.006	0.005
								25	0.014	0.02	0.014	0.02	0.02
								26	0.045	0.02	0.02	0.045	0.045
								27	0.02	0.012	0.02	0.02	0.02
								28	0.008	0.008	0.008	0.014	0.02
								29	0.055	0.055	0.03	0.045	0.02
								30	0.02	0.02	0.02	0.03	0.02
